# Supplementary material for: Comparative analyses of Campylobacter concisusstrains reveal the genome of the reference strain BAA-1457 is not representative of the species
Source: Gut Pathog. 2011 Oct 13;3:15. doi: 10.1186/1757-4749-3-15 (PMC3219677; doi:10.1186/1757-4749-3-15)
Supplement: Additional file 1 — Table S1. Strain-specific proteins in Campylobacter concisus BAA-1457. Proteins of C. concisus BAA-1457 with no homologues in UNSWCD were identified through blastp searches. Proteins were determined to be expressed through Orbitrap mass spectrometry analyses [18]. [file 1757-4749-3-15-S1.TXT]

Table S1
Strain-specific proteins in Campylobacter concisus BAA-1457. 
Proteins of C. concisus BAA-1457 with no homologues in UNSWCD were identified through blastp searches. 
Proteins were determined to be expressed through Orbitrap mass spectrometry analyses.

YP_001465943.1	hypothetical protein CCC13826_1835 					Expressed
YP_001465996.1	ATPase 									-
YP_001465997.1	endonuclease III							Expressed
YP_001466054.1	tRNA 2-selenouridine synthase						-
YP_001466056.1	hypothetical protein CCC13826_1167 					Expressed
YP_001466058.1	hypothetical protein CCC13826_1169 					Expressed
YP_001466059.1	methyltransferase small							Expressed
YP_001466061.1	thioredoxin reductase							Expressed
YP_001466063.1	hypothetical protein CCC13826_1174 					Expressed
YP_001466064.1	hypothetical protein CCC13826_1175 					Expressed
YP_001466065.1	hypothetical protein CCC13826_1176 					Expressed
YP_001466066.1	type VI secretion lipoprotein						Expressed
YP_001466067.1	type VI secretion protein						Expressed
YP_001466069.1	putative nucleobase:cationsymporter 					Expressed
YP_001466071.1	EvpB family type VI secretion protein 					Expressed
YP_001466072.1	hypothetical protein CCC13826_1183 					-
YP_001466073.1	hypothetical protein CCC13826_1187 					Expressed
YP_001466074.1	secreted protein Hcp							Expressed
YP_001466075.1	hypothetical protein CCC13826_1189 					-
YP_001466076.1	hypothetical protein CCC13826_1190 					-
YP_001466077.1	transcription antitermination protein NusG 				-
YP_001466078.1	hypothetical protein CCC13826_1192 					-
YP_001466079.1	hypothetical protein CCC13826_1193 					Expressed
YP_001466080.1	ribosomal protein L7/L12						Expressed
YP_001466081.1	bifunctional DNA-directed RNApolymerase 				-
YP_001466082.1	DNA-directed RNA polymerase beta' chain 				Expressed
YP_001466116.1	ATP phosphoribosyltransferase						-
YP_001466117.1	putative transcriptional activator 					-
YP_001466118.1	hypothetical protein							-
YP_001466121.1	aspartyl/glutamyl-tRNA							-
YP_001466124.1	hypothetical protein CCC13826_1690 					Expressed
YP_001466127.1	hypothetical protein CCC13826_1952 					-
YP_001466136.1	carbon monoxide dehydrogenase						-
YP_001466141.1	NADP-dependent malic enzyme						-
YP_001466142.1	hypothetical protein							Expressed
YP_001466236.1	50S ribosomal protein L23						-
YP_001466245.1	2-amino-4-hydroxy-6-hydroxymethyldihydropteridine pyrophosphokinase	Expressed
YP_001466248.1	prophage protein gp49							-
YP_001466251.1	hypothetical protein CCC13826_0810 					Expressed
YP_001466252.1	hypothetical protein CCC13826_0811 					-
YP_001466253.1	hypothetical protein CCC13826_0812 					Expressed
YP_001466254.1	ketopantoatehydroxymethyltransferase 					Expressed
YP_001466255.1	hypothetical protein CCC13826_0814 					-
YP_001466263.1	polysulfide reductase chain C						Expressed
YP_001466264.1	hypothetical protein CCC13826_0824 					Expressed
YP_001466265.1	hypothetical protein CCC13826_0823 					-
YP_001466266.1	anaerobic C4-dicarboxylatetransporter DcuA 				-
YP_001466267.1	aspartate ammonia-lyase							Expressed
YP_001466273.1	aminotransferase							-
YP_001466275.1	phosphomethylpyrimidine kinase						Expressed
YP_001466278.1	hypothetical protein							Expressed
YP_001466285.1	hypothetical protein CCC13826_0962 					Expressed
YP_001466317.1	ribosomal protein L11 methyltransferase					Expressed
YP_001466318.1	CheY protein 								Expressed
YP_001466331.1	putative glycosyltransferase						-
YP_001466333.1	hypothetical protein CCC13826_1010 					-
YP_001466500.1	transporter 								-
YP_001466579.1	NAD(FAD)-utilizing							-
YP_001466676.1	addiction module antitoxin						-
YP_001466696.1	putative putative periplasmic protein 					-
YP_001466697.1	NC domain-containing protein						-
YP_001466703.1	S51 family peptidase							-
YP_001466721.1	cytosine/purines/uracil/thiamine/allantoin permease			Expressed
YP_001466785.1	hypothetical protein CCC13826_0025 					Expressed
YP_001466786.1	recombination protein RecR						Expressed
YP_001466798.1	hypothetical protein CCC13826_1206 					-
YP_001466801.1	3-oxoacyl-[acyl-carrier-protein] synthase 3				-
YP_001466803.1	hypothetical protein CCC13826_1210 					-
YP_001466804.1	type II and III secretionsystem protein 				Expressed
YP_001466805.1	nucleoside diphosphate kinase						-
YP_001466806.1	ferredoxin, 4Fe-4S							-
YP_001466838.1	diaminopimelate dehydrogenase						Expressed
YP_001466874.1	serine protease 							Expressed
YP_001466916.1	hypothetical protein CCC13826_0123 					-
YP_001466931.1	2-hydroxyglutaryl-CoA dehydratase, D-component 				Expressed
YP_001466968.1	type I restriction modification  protein 				-
YP_001466973.1	hypothetical protein CCC13826_1419 					Expressed
YP_001466975.1	CRISPR-associated protein Cas5						-
YP_001466976.1	CRISPR-associated helicase Cas3 domain-containing protein 		-
YP_001466979.1	CRISPR-associated protein Cas1						Expressed
YP_001467118.1	hypothetical protein							-
YP_001467139.1	hypothetical protein CCC13826_2030 					-
YP_001467140.1	hypothetical protein CCC13826_2029 					-
YP_001467141.1	hypothetical protein CCC13826_2028 					-
YP_001467358.1	phosphoserine aminotransferase,						Expressed
YP_001467360.1	hypothetical protein CCC13826_0522 					Expressed
YP_001467361.1	anthranilate synthase, component I 					-
YP_001467362.1	asparagine synthase							Expressed
YP_001467363.1	phosphatidylserinedecarboxylase proenzyme 				-
YP_001467365.1	cytosol aminopeptidase							-
YP_001467366.1	DedA family protein							Expressed
YP_001467372.1	asparagine synthase							Expressed
YP_001467374.1	hypothetical protein CCC13826_0538 					-
YP_001467378.1	uracil-DNA glycosylase superfamily protein 				Expressed
YP_001467402.1	lipoprotein 								-
YP_001467404.1	bacteriophage replication geneA protein 				-
YP_001467405.1	protein yitk 								-
YP_001467410.1	radical SAM domain-containing protein 					-
YP_001467411.1	ABC transporter ATP-binding protein YojI 				Expressed
YP_001467412.1	zonular occludens toxin							-
YP_001467414.1	hypothetical protein CCC13826_0183 					-
YP_001467419.1	putative phage integrase						-
YP_001467420.1	bacteriophage replication geneA protein 				-
YP_001467421.1	hypothetical protein CCC13826_0019 					Expressed
YP_001467422.1	zonular occludens toxin							-
YP_001467424.1	hypothetical protein CCC13826_1299 					-
YP_001467429.1	site-specific recombinase, phage integrase family protein 		-
YP_001467430.1	bacteriophage replication geneA protein 				-
YP_001467431.1	type II and III secretion system protein 				Expressed
YP_001467432.1	hypothetical protein CCC13826_0191 					-
YP_001467435.1	hypothetical protein							Expressed
YP_001467436.1	hypothetical protein							Expressed
YP_001467438.1	hypothetical protein CCC13826_0199 					Expressed
YP_001467471.1	carbon-monoxide dehydrogenase,catalytic subunit 			Expressed
YP_001467483.1	aliphatic sulfonate ABC transporter permease protein 			-
YP_001467485.1	hypothetical protein CCC13826_0254 					-
YP_001467487.1	DNA-directed RNA polymerase alpha chain 				-
YP_001467488.1	hypothetical protein CCC13826_0258 					-
YP_001467492.1	hypothetical protein CCC13826_0264 					-
YP_001467507.1	hypothetical protein CCC13826_0282 					Expressed
YP_001467508.1	flagellum-specific ATP synthase 					Expressed
YP_001467510.1	glycosyl transferase, group 2 family protein 				Expressed
YP_001467511.1	trigger factor								Expressed
YP_001467512.1	ATP-dependent Clp protease proteolytic subunit 				-
YP_001467514.1	acyl carrier protein							Expressed
YP_001467515.1	acyltransferase family protein						-
YP_001467516.1	hypothetical protein CCC13826_2171 					-
YP_001467517.1	phosphoribosyl glycinamide formyl transferase 				Expressed
YP_001467519.1	cation ABC transporter, permease protein 				Expressed
YP_001467593.1	orotatephosphoribosyltransferase					Expressed
YP_001467629.1	oxidoreductase family protein						Expressed
YP_001467630.1	nucleotidyl transferase							Expressed
YP_001467638.1	electron transport protein HydN 						-
YP_001467691.1	hypothetical protein CCC13826_1747 					-
YP_001467750.1	putative beta-lactamase HcpC						-
YP_001467753.1	hypothetical protein CCC13826_0307 					-
YP_001467769.1	hypothetical protein CCC13826_0291 					Expressed
YP_001467771.1	hypothetical protein							-
YP_001467780.1	hypothetical protein CCC13826_0903 					Expressed
YP_001467781.1	foldase protein PrsA							Expressed
YP_001467784.1	large repetitive protein						-
YP_001467794.1	hypothetical protein CCC13826_0006 					-
YP_001467800.1	hypothetical protein CCC13826_2334 					Expressed
YP_001467807.1	hypothetical protein CCC13826_1904 					Expressed
YP_001467814.1	histidine biosynthesisbifunctional protein hisIE 			Expressed
YP_001467844.1	DJ-1/PfpI family protein						-
YP_001467848.1	molybdopterin converting factor, subunit 2 				Expressed
YP_001466122.1	hypothetical protein CCC13826_1688 					Expressed
YP_001467843.1	formate dehydrogenase,cytochrome B subunit 				-
YP_001466123.1	hypothetical protein CCC13826_1689 					Expressed
YP_001467491.1	hypothetical protein CCC13826_0263 					-
YP_001466795.1	two-component regulator							Expressed
YP_001466612.1	2-dehydro-3-deoxyphosphooctonate aldolase				-
YP_001467428.1	hypothetical protein CCC13826_0186 					-
YP_001466131.1	arylsulfotransferase							-
YP_001467425.1	hypothetical protein							-
YP_001467408.1	hypothetical protein CCC13826_2275 					-
YP_001466133.1	binding-protein-dependent transport systems inner membrane component 	-
YP_001467415.1	hypothetical protein							-
YP_001466623.1	hypothetical protein CCC13826_0652 					Expressed
YP_001466126.1	serinehydroxymethyltransferase						-
YP_001466129.1	shikimate dehydrogenase							-
YP_001466971.1	hypothetical protein							-
YP_001466799.1	hypothetical protein							-
YP_001467493.1	30S ribosomal protein S5						-
YP_001466138.1	hypothetical protein							-
YP_001466140.1	uracil									-
YP_001467486.1	50S ribosomal protein L17						-
YP_001466274.1	ATPase 									-
YP_001466802.1	fatty acid/phospholipidsynthesis protein 				-
YP_001467418.1	hypothetical protein CCC13826_2078 					-
YP_001467433.1	hypothetical protein CCC13826_0192 					-
YP_001467490.1	hypothetical protein CCC13826_0262 					-
YP_001467544.1	glutamate dehydrogenase,NADP-specific 					-
YP_001466605.1	hypothetical protein CCC13826_2241 					-
YP_001466006.1	putative ABC transport system periplasmic substrate-binding protein 	-
YP_001466083.1	hypothetical protein CCC13826_1198 					Expressed
YP_001466113.1	hypothetical protein CCC13826_1677 					-
YP_001466139.1	hypothetical protein CCC13826_1942 					-
YP_001466249.1	helix-turn-helixdomain-containing protein 				-
YP_001466268.1	protein TonB 								-
YP_001466277.1	hypothetical protein CCC13826_0952 					Expressed
YP_001466621.1	hypothetical protein CCC13826_0654 					-
YP_001466624.1	hypothetical protein CCC13826_0651 					Expressed
YP_001467357.1	exodeoxyribonuclease 7 large subunit 					Expressed
YP_001467364.1	GTP-binding protein							Expressed
YP_001467369.1	putative carbamoyl phosphate synthase large subunit 			Expressed
YP_001467373.1	putative integral membrane protein 					Expressed
YP_001467403.1	glutathionylspermidinesynthase family protein 				-
YP_001467409.1	site-specific recombinase,phage integrase family protein 		-
YP_001467470.1	twin-arginine translocation pathway signal 				-
YP_001467509.1	GTP cyclohydrolase I							Expressed
YP_001467521.1	hypothetical protein CCC13826_2165 					-
YP_001467746.1	hypothetical protein CCC13826_0314 					Expressed
YP_001466800.1	alkyl hydroperoxide reductase						-
YP_001466132.1	nitrate transport protein NrtD						-
YP_001466280.1	putative ATP 								-
YP_001467426.1	putative phosphonate uptake transporter 				-
YP_001466980.1	hypothetical protein CCC13826_2264 					-
YP_001467406.1	putative phosphonate uptake transporter 				-
YP_001466128.1	hypothetical protein CCC13826_2222 					-
YP_001466954.1	hypothetical protein CCC13826_1397 					-
YP_001467494.1	50S ribosomal protein L18						-
YP_001467413.1	hypothetical protein CCC13826_2277 					-
YP_001466929.1	hypothetical protein CCC13826_1315 					-
YP_001466134.1	hypothetical protein CCC13826_1947 					Expressed
YP_001467416.1	putative phosphonate uptake transporter 				-
YP_001467423.1	hypothetical protein CCC13826_2074 					-
YP_001467484.1	hypothetical protein CCC13826_0253 					-
YP_001466135.1	hypothetical protein CCC13826_1946 					-
YP_001466114.1	putative aminotransferase						-
YP_001466137.1	hypothetical protein CCC13826_1944 					-
YP_001466257.1	acid membrane antigen A							-
YP_001466259.1	hypothetical protein CCC13826_0818 					-
YP_001466260.1	modification methylase HaeIII						Expressed
YP_001466261.1	putative two-component sensor						Expressed
YP_001466284.1	hypothetical protein CCC13826_0961 					-
YP_001466316.1	putative cell division protease FtsH-like protein 			Expressed
YP_001466620.1	pyrimidine dimer DNA glycosylase 					-
YP_001466794.1	addiction module antidote protein 					Expressed
YP_001466871.1	periplasmic binding protein						Expressed
YP_001466875.1	TonB-dependent receptor domain-containing protein 			Expressed
YP_001466919.1	putative cytochrome c-type haem-binding periplasmic protein 		Expressed
YP_001466981.1	addiction module antidote protein 					Expressed
YP_001467009.1	GatB/Yqey family protein						-
YP_001467367.1	adeninephosphoribosyltransferase					Expressed
YP_001467370.1	Ser/Thr protein phosphatase family protein 				-
YP_001467375.1	hypothetical protein CCC13826_0539 					Expressed
YP_001467377.1	hexapaptide repeat-containing transferase 				Expressed
YP_001467400.1	hypothetical protein CCC13826_0567 					-
YP_001467469.1	ABC transporter, permease protein 					-
YP_001467513.1	putative diguanylate cyclase						Expressed
YP_001467520.1	MatE efflux family protein						Expressed
YP_001467571.1	phosphoribosylformylglycinamidine cyclo-ligase 				Expressed
YP_001467594.1	methyl-accepting chemotaxissensory transducer 				Expressed
YP_001467627.1	flagellin modification protein A 					Expressed
YP_001467628.1	N-acylneuraminatecytidylyltransferase 					Expressed
YP_001467633.1	hypothetical protein CCC13826_2304 					Expressed
YP_001467634.1	DegT/DnrJ/EryC1/StrS aminotransferase family protein 			Expressed
YP_001467641.1	putative anaerobicide hydrogenase 					Expressed
YP_001467642.1	ubiquinol cytochrome coxidoreductase, cytochrome b subunit 		Expressed
YP_001467644.1	tRNA uridine5-carboxymethylaminomethyl modification enzyme GidA 	Expressed
YP_001467689.1	putative ABC transporter, ATP-binding protein 				-
YP_001467690.1	putative molybdenum ABC transporter, solute-binding protein 		-
YP_001467692.1	hypothetical protein CCC13826_1748 					Expressed
YP_001467693.1	hypothetical protein CCC13826_1749 					-
YP_001467770.1	polyphosphate kinase 2							-
YP_001467785.1	hypothetical protein CCC13826_0016 					-
YP_001467407.1	sensory box protein							Expressed
YP_001466119.1	hypothetical protein CCC13826_1684 					-
YP_001466008.1	hypothetical protein CCC13826_2215 					-
YP_001467427.1	sensory box protein							Expressed
YP_001467437.1	hypothetical protein CCC13826_0198 					-
YP_001467417.1	hypothetical protein CCC13826_0164 					Expressed
ABW74831.1	polysaccharide biosynthesis protein CapD 				-
