# Supplementary material for: Comparative analyses of Campylobacter concisusstrains reveal the genome of the reference strain BAA-1457 is not representative of the species
Source: Gut Pathog. 2011 Oct 13;3:15. doi: 10.1186/1757-4749-3-15 (PMC3219677; doi:10.1186/1757-4749-3-15)
Supplement: Additional file 2 — Table S2. Strain-specific proteins in Campylobacter concisus UNSWCD. Proteins of C. concisus UNSWCD with no homologues in BAA-1457 were identified through blastp searches. Proteins were determined to be expressed through Orbitrap mass spectrometry analyses [18]. [file 1757-4749-3-15-S2.TXT]

Table S2
Strain-specific proteins in Campylobacter concisus UNSWCD. 
Proteins of C. concisus UNSWCD with no homologues in BAA-1457 were identified through blastp searches. 
Proteins were determined to be expressed through Orbitrap mass spectrometry analyses.

fig|6666666.462.peg.238		Name=hypothetical protein			-
fig|6666666.462.peg.530		Name=hypothetical protein			-
fig|6666666.462.peg.587		Name=hypothetical protein			-
fig|6666666.462.peg.696		Name=hypothetical protein			Expressed
fig|6666666.462.peg.857		Name=hypothetical protein			-
fig|6666666.462.peg.858		Name=hypothetical protein			-
fig|6666666.462.peg.960		Name=hypothetical protein			-
fig|6666666.462.peg.1204	Name=hypothetical protein			-
fig|6666666.462.peg.1235	Name=hypothetical protein			-
fig|6666666.462.peg.1310	Name=hypothetical protein			-
fig|6666666.462.peg.1514	Name=hypothetical protein			-
fig|6666666.462.peg.1552	Name=hypothetical protein			-
fig|6666666.462.peg.127		Name=hypothetical protein			Expressed
fig|6666666.462.peg.154		Name=nucleotidyltransferase family protein	Expressed
fig|6666666.462.peg.158		Name=hypothetical protein			-
fig|6666666.462.peg.167		Name=N-Acetyltransferase PseH 			-
fig|6666666.462.peg.252		Name=hypothetical protein			Expressed
fig|6666666.462.peg.316		Name=hypothetical protein			-
fig|6666666.462.peg.349		Name=putative capK protein			Expressed
fig|6666666.462.peg.382		Name=hypothetical protein			Expressed
fig|6666666.462.peg.418		Name=hypothetical protein			Expressed
fig|6666666.462.peg.457		Name=hypothetical protein			Expressed
fig|6666666.462.peg.693		Name=hypothetical protein			-
fig|6666666.462.peg.874		Name=Modification methylase			-
fig|6666666.462.peg.1202	Name=hypothetical protein			-
fig|6666666.462.peg.1217	Name=hypothetical protein			Expressed
fig|6666666.462.peg.1218	Name=hypothetical protein			-
fig|6666666.462.peg.1223	Name=hypothetical protein			-
fig|6666666.462.peg.1361	Name=hypothetical protein			-
fig|6666666.462.peg.1406	Name=hypothetical protein			-
fig|6666666.462.peg.1509	Name=hypothetical protein			-
fig|6666666.462.peg.1553	Name=hypothetical protein			-
fig|6666666.462.peg.1554	Name=hypothetical protein			-
fig|6666666.462.peg.1662	Name=Probable poly				-
fig|6666666.462.peg.1772	Name=hypothetical protein			-
fig|6666666.462.peg.264		Name=hypothetical protein			Expressed
fig|6666666.462.peg.339		Name=Mannose-1-phosphateguanylyltransferase	-
fig|6666666.462.peg.341		Name=Glycosyltransferase			Expressed
fig|6666666.462.peg.342		Name=Glycosyl transferase2C group 1		Expressed
fig|6666666.462.peg.570		Name=hypothetical protein			-
fig|6666666.462.peg.694		Name=endonuclease2C probable			Expressed
fig|6666666.462.peg.695		Name=hypothetical protein			-
fig|6666666.462.peg.706		Name=hypothetical protein			-
fig|6666666.462.peg.759		Name=hypothetical protein			-
fig|6666666.462.peg.1207	Name=hypothetical protein			-
fig|6666666.462.peg.1604	Name=hypothetical protein			-
fig|6666666.462.peg.1639	Name=hypothetical protein			-
fig|6666666.462.peg.131		Name=sugar transferase				Expressed
fig|6666666.462.peg.153		Name=2-isopropylmalate synthase			Expressed
fig|6666666.462.peg.166		Name=UDP-6-deoxy-AltdiNAc hydrolase		-
fig|6666666.462.peg.336		Name=hypothetical protein			Expressed
fig|6666666.462.peg.337		Name=Undecaprenyl-phosphate transferase		Expressed
fig|6666666.462.peg.338		Name=hypothetical protein			-
fig|6666666.462.peg.340		Name=hypothetical protein			-
fig|6666666.462.peg.343		Name=hypothetical protein			Expressed
fig|6666666.462.peg.344		Name=Glycosyltransferase			Expressed
fig|6666666.462.peg.345		Name=hypothetical protein			Expressed
fig|6666666.462.peg.346		Name=polysaccharide biosynthesis protein	-
fig|6666666.462.peg.405		Name=hypothetical protein			-
fig|6666666.462.peg.409		Name=putative phage antirepressor protein	-
fig|6666666.462.peg.458		Name=Helix-turn-helix domain protein		-
fig|6666666.462.peg.660		Name=hypothetical protein			Expressed
fig|6666666.462.peg.664		Name=hypothetical protein			-
fig|6666666.462.peg.691		Name=hypothetical protein			-
fig|6666666.462.peg.697		Name=hypothetical protein			Expressed
fig|6666666.462.peg.698		Name=hypothetical protein			Expressed
fig|6666666.462.peg.699		Name=hypothetical protein			Expressed
fig|6666666.462.peg.700		Name=hypothetical protein			-
fig|6666666.462.peg.702		Name=hypothetical protein			-
fig|6666666.462.peg.703		Name=hypothetical protein			Expressed
fig|6666666.462.peg.705		Name=hypothetical protein			-
fig|6666666.462.peg.707		Name=hypothetical protein			-
fig|6666666.462.peg.708		Name=hypothetical protein			Expressed
fig|6666666.462.peg.709		Name=hypothetical protein			-
fig|6666666.462.peg.710		Name=hypothetical protein			Expressed
fig|6666666.462.peg.748		Name=hypothetical protein			Expressed
fig|6666666.462.peg.750		Name=hypothetical protein			-
fig|6666666.462.peg.754		Name=hypothetical protein			-
fig|6666666.462.peg.757		Name=ABC-type nitrate transport			Expressed
fig|6666666.462.peg.758		Name=TonB-dependent receptor			-
fig|6666666.462.peg.928		Name=hypothetical protein			-
fig|6666666.462.peg.930		Name=hypothetical protein			-
fig|6666666.462.peg.1049	Name=Putative ACR protein			Expressed
fig|6666666.462.peg.1084	Name=hypothetical protein			Expressed
fig|6666666.462.peg.1203	Name=hypothetical protein			-
fig|6666666.462.peg.1206	Name=hypothetical protein			-
fig|6666666.462.peg.1208	Name=hypothetical protein			-
fig|6666666.462.peg.1209	Name=hypothetical protein			-
fig|6666666.462.peg.1210	Name=hypothetical protein			-
fig|6666666.462.peg.1211	Name=phage portal protein			-
fig|6666666.462.peg.1212	Name=hypothetical protein			-
fig|6666666.462.peg.1213	Name=Competence protein CoiA			-
fig|6666666.462.peg.1214	Name=hypothetical protein			-
fig|6666666.462.peg.1215	Name=conserved hypothetical protein		-
fig|6666666.462.peg.1216	Name=hypothetical protein			Expressed
fig|6666666.462.peg.1219	Name=hypothetical protein			-
fig|6666666.462.peg.1220	Name=hypothetical protein			-
fig|6666666.462.peg.1221	Name=hypothetical protein			-
fig|6666666.462.peg.1222	Name=hypothetical protein			-
fig|6666666.462.peg.1360	Name=hypothetical protein			Expressed
fig|6666666.462.peg.1362	Name=hypothetical protein			-
fig|6666666.462.peg.1490	Name=heat shock protein G homolog		Expressed
fig|6666666.462.peg.1492	Name=regulator of late gene expression		-
fig|6666666.462.peg.1543	Name=hypothetical protein			Expressed
fig|6666666.462.peg.1661	Name=hypothetical protein			Expressed
fig|6666666.462.peg.1727	Name=hypothetical protein			Expressed
fig|6666666.462.peg.347		Name=HAD-superfamily hydrolase			Expressed
fig|6666666.462.peg.464		Name=hypothetical protein			-
fig|6666666.462.peg.1205	Name=hypothetical protein			-
fig|6666666.462.peg.659		Name=hypothetical protein			-
fig|6666666.462.peg.1319	Name=hypothetical protein			-
fig|6666666.462.peg.132		Name=O-antigen ligase				Expressed
fig|6666666.462.peg.999		Name=hypothetical protein			-
fig|6666666.462.peg.1297	Name=hypothetical protein			-
fig|6666666.462.peg.1551	Name=hypothetical protein			-
